# Supplementary material for: HLA-A, -B, -C and -DRB1 Association with Autism Spectrum Disorder Risk: A Sex-Related Analysis in Italian ASD Children and Their Siblings
Source: Int J Mol Sci. 2024 Sep 12;25(18):9879. doi: 10.3390/ijms25189879 (PMC11431861; doi:10.3390/ijms25189879)
Supplement: Supplementary file 1 [file ijms-25-09879-s001.zip]

Archive with 1 entries (1 files):
- ijms-3179536-supplementary.pdf
